# Supplementary material for: In vitro and in vivo activity of cefiderocol against Achromobacter spp. and Burkholderia cepacia complex, including carbapenem-non-susceptible isolates
Source: Antimicrob Agents Chemother. 2023 Nov 16;67(12):e00346-23. doi: 10.1128/aac.00346-23 (PMC10720420; doi:10.1128/aac.00346-23)
Supplement: Supplemental file 2 — Table S6. [file aac.00346-23-s0002.xlsx]

## Sheet: BioProject_PRJDB16514
Project	PRJDB16514		https://ddbj.nig.ac.jp/resource/bioproject/PRJDB16514		https://www.ncbi.nlm.nih.gov/bioproject/?term=PRJDB16514
Isolate	Species	Accession (DDBJ)	Biosample link (DDBJ)	ID (NCBI)	Biosample link (NCBI)	Sample Accession	Experiment Accession	Experiment Title	Organism Name	Instrument	Submitter	Study Accession	Study Title	Sample Accession	Sample Title	Total Size, Mb	Total RUNs	Total Spots	Total Bases	Library Name	Library Strategy	Library Source	Library Selection
1	Burkholderia multivorans	BioSample: SAMD00645910	https://ddbj.nig.ac.jp/resource/biosample/SAMD00645910	37709160	Clinical isolate of Burkholderia multivorans with a cefiderocol MIC of 16 micrograms/mL or higher_15_1919566	DRS335326	DRX489405	Illumina HiSeq 4000 paired end sequencing of SAMD00645910	Burkholderia multivorans	Illumina HiSeq 4000	SHIONOGI	DRP010629	Genome sequencing of cefiderocol-low-susceptible Achromobacter spp. and Burkholderia spp. isolates	DRS335326		756.36	1	5209691	1562907300		WGS	GENOMIC	RANDOM PCR
2	Burkholderia multivorans	BioSample: SAMD00645909	https://ddbj.nig.ac.jp/resource/biosample/SAMD00645909	37709159	Clinical isolate of Burkholderia multivorans with a cefiderocol MIC of 16 micrograms/mL or higher_14_1557705	DRS335325	DRX489404	Illumina HiSeq 4000 paired end sequencing of SAMD00645909	Burkholderia multivorans	Illumina HiSeq 4000	SHIONOGI	DRP010629	Genome sequencing of cefiderocol-low-susceptible Achromobacter spp. and Burkholderia spp. isolates	DRS335325		862.25	1	5922415	1776724500		WGS	GENOMIC	RANDOM PCR
3	Burkholderia multivorans	BioSample: SAMD00645908	https://ddbj.nig.ac.jp/resource/biosample/SAMD00645908	37709158	Clinical isolate of Burkholderia multivorans with a cefiderocol MIC of 16 micrograms/mL or higher_13_2100641	DRS335324	DRX489403	Illumina HiSeq 4000 paired end sequencing of SAMD00645908	Burkholderia multivorans	Illumina HiSeq 4000	SHIONOGI	DRP010629	Genome sequencing of cefiderocol-low-susceptible Achromobacter spp. and Burkholderia spp. isolates	DRS335324		692.85	1	4919352	1475805600		WGS	GENOMIC	RANDOM PCR
4	Burkholderia multivorans	BioSample: SAMD00645907	https://ddbj.nig.ac.jp/resource/biosample/SAMD00645907	37709157	Clinical isolate of Burkholderia multivorans with a cefiderocol MIC of 16 micrograms/mL or higher_12_2081214	DRS335323	DRX489402	Illumina HiSeq 4000 paired end sequencing of SAMD00645907	Burkholderia multivorans	Illumina HiSeq 4000	SHIONOGI	DRP010629	Genome sequencing of cefiderocol-low-susceptible Achromobacter spp. and Burkholderia spp. isolates	DRS335323		1516.6	1	10642065	3192619500		WGS	GENOMIC	RANDOM PCR
5	Burkholderia multivorans	BioSample: SAMD00645906	https://ddbj.nig.ac.jp/resource/biosample/SAMD00645906	37709156	Clinical isolate of Burkholderia multivorans with a cefiderocol MIC of 16 micrograms/mL or higher_11_2088439	DRS335322	DRX489401	Illumina HiSeq 4000 paired end sequencing of SAMD00645906	Burkholderia multivorans	Illumina HiSeq 4000	SHIONOGI	DRP010629	Genome sequencing of cefiderocol-low-susceptible Achromobacter spp. and Burkholderia spp. isolates	DRS335322		640.38	1	4541831	1362549300		WGS	GENOMIC	RANDOM PCR
6	Burkholderia multivorans	BioSample: SAMD00645905	https://ddbj.nig.ac.jp/resource/biosample/SAMD00645905	37709155	Clinical isolate of Burkholderia multivorans with a cefiderocol MIC of 16 micrograms/mL or higher_10_1908122	DRS335321	DRX489400	Illumina HiSeq 4000 paired end sequencing of SAMD00645905	Burkholderia multivorans	Illumina HiSeq 4000	SHIONOGI	DRP010629	Genome sequencing of cefiderocol-low-susceptible Achromobacter spp. and Burkholderia spp. isolates	DRS335321		679.72	1	4764930	1429479000		WGS	GENOMIC	RANDOM PCR
7	Burkholderia multivorans	BioSample: SAMD00645904	https://ddbj.nig.ac.jp/resource/biosample/SAMD00645904	37709154	Clinical isolate of Burkholderia multivorans with a cefiderocol MIC of 16 micrograms/mL or higher_09_1910640	DRS335320	DRX489399	Illumina HiSeq 4000 paired end sequencing of SAMD00645904	Burkholderia multivorans	Illumina HiSeq 4000	SHIONOGI	DRP010629	Genome sequencing of cefiderocol-low-susceptible Achromobacter spp. and Burkholderia spp. isolates	DRS335320		980.05	1	6901528	2070458400		WGS	GENOMIC	RANDOM PCR
8	Burkholderia multivorans	BioSample: SAMD00645903	https://ddbj.nig.ac.jp/resource/biosample/SAMD00645903	37709153	Clinical isolate of Burkholderia multivorans with a cefiderocol MIC of 16 micrograms/mL or higher_08_1543273	DRS335319	DRX489398	Illumina HiSeq 4000 paired end sequencing of SAMD00645903	Burkholderia multivorans	Illumina HiSeq 4000	SHIONOGI	DRP010629	Genome sequencing of cefiderocol-low-susceptible Achromobacter spp. and Burkholderia spp. isolates	DRS335319		876.14	1	9616416	1738029865		WGS	GENOMIC	RANDOM PCR
9	Burkholderia multivorans	BioSample: SAMD00645902	https://ddbj.nig.ac.jp/resource/biosample/SAMD00645902	37709152	Clinical isolate of Burkholderia multivorans with a cefiderocol MIC of 16 micrograms/mL or higher_07_1543270	DRS335318	DRX489397	Illumina HiSeq 4000 paired end sequencing of SAMD00645902	Burkholderia multivorans	Illumina HiSeq 4000	SHIONOGI	DRP010629	Genome sequencing of cefiderocol-low-susceptible Achromobacter spp. and Burkholderia spp. isolates	DRS335318		1449.06	1	10101856	3030556800		WGS	GENOMIC	RANDOM PCR
10	Burkholderia multivorans	BioSample: SAMD00645901	https://ddbj.nig.ac.jp/resource/biosample/SAMD00645901	37709151	Clinical isolate of Burkholderia multivorans with a cefiderocol MIC of 16 micrograms/mL or higher_06_1484350	DRS335317	DRX489396	Illumina HiSeq 4000 paired end sequencing of SAMD00645901	Burkholderia multivorans	Illumina HiSeq 4000	SHIONOGI	DRP010629	Genome sequencing of cefiderocol-low-susceptible Achromobacter spp. and Burkholderia spp. isolates	DRS335317		884.15	1	6129893	1838967900		WGS	GENOMIC	RANDOM PCR
11	Burkholderia vietnamiensis	BioSample: SAMD00645900	https://ddbj.nig.ac.jp/resource/biosample/SAMD00645900	37709150	Clinical isolate of Burkholderia vietnamiensis with a cefiderocol MIC of 16 micrograms/mL or higher_05_2085409	DRS335316	DRX489395	Illumina HiSeq 4000 paired end sequencing of SAMD00645900	Burkholderia vietnamiensis	Illumina HiSeq 4000	SHIONOGI	DRP010629	Genome sequencing of cefiderocol-low-susceptible Achromobacter spp. and Burkholderia spp. isolates	DRS335316		715.88	1	5103692	1531107600		WGS	GENOMIC	RANDOM PCR
12	Burkholderia multivorans	BioSample: SAMD00645899	https://ddbj.nig.ac.jp/resource/biosample/SAMD00645899	37709149	Clinical isolate of Burkholderia multivorans with a cefiderocol MIC of 16 micrograms/mL or higher_04_2135512	DRS335315	DRX489394	Illumina HiSeq 4000 paired end sequencing of SAMD00645899	Burkholderia multivorans	Illumina HiSeq 4000	SHIONOGI	DRP010629	Genome sequencing of cefiderocol-low-susceptible Achromobacter spp. and Burkholderia spp. isolates	DRS335315		677.32	1	4837141	1451142300		WGS	GENOMIC	RANDOM PCR
13	Burkholderia cenocepacia	BioSample: SAMD00645898	https://ddbj.nig.ac.jp/resource/biosample/SAMD00645898	37709148	Clinical isolate of Burkholderia cenocepacia with a cefiderocol MIC of 16 micrograms/mL or higher_03_2085407	DRS335314	DRX489393	Illumina HiSeq 4000 paired end sequencing of SAMD00645898	Burkholderia cenocepacia	Illumina HiSeq 4000	SHIONOGI	DRP010629	Genome sequencing of cefiderocol-low-susceptible Achromobacter spp. and Burkholderia spp. isolates	DRS335314		1893.29	1	13494267	4048280100		WGS	GENOMIC	RANDOM PCR
14	Burkholderia cenocepacia	BioSample: SAMD00645897	https://ddbj.nig.ac.jp/resource/biosample/SAMD00645897	37709147	Clinical isolate of Burkholderia cenocepacia with a cefiderocol MIC of 16 micrograms/mL or higher_02_1915491	DRS335313	DRX489392	Illumina HiSeq 4000 paired end sequencing of SAMD00645897	Burkholderia cenocepacia	Illumina HiSeq 4000	SHIONOGI	DRP010629	Genome sequencing of cefiderocol-low-susceptible Achromobacter spp. and Burkholderia spp. isolates	DRS335313		993.07	1	7010009	2103002700		WGS	GENOMIC	RANDOM PCR
15	Burkholderia cepacia	BioSample: SAMD00645896	https://ddbj.nig.ac.jp/resource/biosample/SAMD00645896	37709146	Clinical isolate of Burkholderia cepacia with a cefiderocol MIC of 16 micrograms/mL or higher_01_1219352	DRS335312	DRX489391	Illumina HiSeq 4000 paired end sequencing of SAMD00645896	Burkholderia cepacia	Illumina HiSeq 4000	SHIONOGI	DRP010629	Genome sequencing of cefiderocol-low-susceptible Achromobacter spp. and Burkholderia spp. isolates	DRS335312		672.17	1	4705713	1411713900		WGS	GENOMIC	RANDOM PCR
16	Achromobacter xylosoxidans	BioSample: SAMD00645895	https://ddbj.nig.ac.jp/resource/biosample/SAMD00645895	37709145	Clinical isolate of Achromobacter xylosoxidans with a cefiderocol MIC of 16 micrograms/mL or higher_08_1377194	DRS335311	DRX489390	Illumina MiSeq paired end sequencing of SAMD00645895	Achromobacter xylosoxidans	Illumina MiSeq	SHIONOGI	DRP010629	Genome sequencing of cefiderocol-low-susceptible Achromobacter spp. and Burkholderia spp. isolates	DRS335311		1304.93	1	3385327	1876340899		WGS	GENOMIC	RANDOM PCR
17	Achromobacter xylosoxidans	BioSample: SAMD00645894	https://ddbj.nig.ac.jp/resource/biosample/SAMD00645894	37709144	Clinical isolate of Achromobacter xylosoxidans with a cefiderocol MIC of 16 micrograms/mL or higher_07_1373226	DRS335310	DRX489389	Illumina MiSeq paired end sequencing of SAMD00645894	Achromobacter xylosoxidans	Illumina MiSeq	SHIONOGI	DRP010629	Genome sequencing of cefiderocol-low-susceptible Achromobacter spp. and Burkholderia spp. isolates	DRS335310		1544.88	1	4171779	2259555606		WGS	GENOMIC	RANDOM PCR
18	Achromobacter sp.	BioSample: SAMD00645893	https://ddbj.nig.ac.jp/resource/biosample/SAMD00645893	37709143	Clinical isolate of Achromobacter sp. with a cefiderocol MIC of 16 micrograms/mL or higher_06_1998979	DRS335309	DRX489388	Illumina MiSeq paired end sequencing of SAMD00645893	Achromobacter sp.	Illumina MiSeq	SHIONOGI	DRP010629	Genome sequencing of cefiderocol-low-susceptible Achromobacter spp. and Burkholderia spp. isolates	DRS335309		1527.39	1	4296066	2219801139		WGS	GENOMIC	RANDOM PCR
19	Achromobacter xylosoxidans	BioSample: SAMD00645892	https://ddbj.nig.ac.jp/resource/biosample/SAMD00645892	37709142	Clinical isolate of Achromobacter xylosoxidans with a cefiderocol MIC of 16 micrograms/mL or higher_05_1377193	DRS335308	DRX489387	Illumina MiSeq paired end sequencing of SAMD00645892	Achromobacter xylosoxidans	Illumina MiSeq	SHIONOGI	DRP010629	Genome sequencing of cefiderocol-low-susceptible Achromobacter spp. and Burkholderia spp. isolates	DRS335308		1257.77	1	3324869	1810124058		WGS	GENOMIC	RANDOM PCR
20	Achromobacter xylosoxidans	BioSample: SAMD00645891	https://ddbj.nig.ac.jp/resource/biosample/SAMD00645891	37709141	Clinical isolate of Achromobacter xylosoxidans with a cefiderocol MIC of 16 micrograms/mL or higher_04_1219416	DRS335307	DRX489386	Illumina MiSeq paired end sequencing of SAMD00645891	Achromobacter xylosoxidans	Illumina MiSeq	SHIONOGI	DRP010629	Genome sequencing of cefiderocol-low-susceptible Achromobacter spp. and Burkholderia spp. isolates	DRS335307		1718.02	1	4680791	2510677575		WGS	GENOMIC	RANDOM PCR
21	Achromobacter xylosoxidans	BioSample: SAMD00645890	https://ddbj.nig.ac.jp/resource/biosample/SAMD00645890	37709140	Clinical isolate of Achromobacter xylosoxidans with a cefiderocol MIC of 16 micrograms/mL or higher_03_1221102	DRS335306	DRX489385	Illumina MiSeq paired end sequencing of SAMD00645890	Achromobacter xylosoxidans	Illumina MiSeq	SHIONOGI	DRP010629	Genome sequencing of cefiderocol-low-susceptible Achromobacter spp. and Burkholderia spp. isolates	DRS335306		1202.7	1	3250122	1744133589		WGS	GENOMIC	RANDOM PCR
22	Achromobacter xylosoxidans	BioSample: SAMD00645889	https://ddbj.nig.ac.jp/resource/biosample/SAMD00645889	37709139	Clinical isolate of Achromobacter xylosoxidans used in cefiderocol in vivo efficacy evaluation study_02_1398044	DRS335305	DRX489384	Illumina MiSeq paired end sequencing of SAMD00645889	Achromobacter xylosoxidans	Illumina MiSeq	SHIONOGI	DRP010629	Genome sequencing of cefiderocol-low-susceptible Achromobacter spp. and Burkholderia spp. isolates	DRS335305		1165.78	1	2994815	1661230750		WGS	GENOMIC	RANDOM PCR
23	Achromobacter xylosoxidans	BioSample: SAMD00645888	https://ddbj.nig.ac.jp/resource/biosample/SAMD00645888	37709138	Clinical isolate of Achromobacter xylosoxidans used in cefiderocol in vivo efficacy evaluation study_01_1717914	DRS335304	DRX489383	Illumina MiSeq paired end sequencing of SAMD00645888	Achromobacter xylosoxidans	Illumina MiSeq	SHIONOGI	DRP010629	Genome sequencing of cefiderocol-low-susceptible Achromobacter spp. and Burkholderia spp. isolates	DRS335304		1327.09	1	3632913	1958987433		WGS	GENOMIC	RANDOM PCR
